# Supplementary material for: Plasmonic Bound States in the Continuum to Tailor Exciton Emission of MoTe2
Source: Nanomaterials (Basel). 2023 Jun 30;13(13):1987. doi: 10.3390/nano13131987 (PMC10343364; doi:10.3390/nano13131987)
Supplement: Supplementary file 1 [file nanomaterials-13-01987-s001.zip]

Archive with 1 entries (1 files):
- nanomaterials-2425768-supplementary.pdf
